# Supplementary material for: Effects of Water–Ethanol Extracts from Four Sphagnum Species on Gene Expression of Selected Enzymes in Normal Human Dermal Fibroblasts and Their Antioxidant Properties
Source: Pharmaceuticals (Basel). 2023 Jul 28;16(8):1076. doi: 10.3390/ph16081076 (PMC10458669; doi:10.3390/ph16081076)
Supplement: Supplementary file 1 [file pharmaceuticals-16-01076-s001.zip]

Archive with 1 entries (1 files):
- pharmaceuticals-2410174-supplementary.pdf
